# Supplementary material for: Ecosystem sentinels for climate change? Evidence of wetland cover changes over the last 30 years in the tropical Andes
Source: PLoS One. 2017 May 24;12(5):e0175814. doi: 10.1371/journal.pone.0175814 (PMC5443494; doi:10.1371/journal.pone.0175814)
Supplement: S1 File — (XLSX) [file pone.0175814.s004.xlsx]

## Sheet: Feuil1
Wetland shape index	Wetland area (*1000)	Glacier cover in the catchment	Fragmentation frequency
2.59808	43.2	0	0
2.59808	10.8	30	0
2.54951	23.4	30	0
2.54951	23.4	30	0
2.49615	11.7	30	0
2.47487	7.2	30	0
2.47487	7.2	30	0
2.47487	7.2	30	0
2.47487	7.2	30	0
2.47487	7.2	30	0
2.47487	7.2	30	0
2.45967	18	30	0
2.44949	5.4	30	0
2.44949	5.4	30	0
2.44949	5.4	30	0
2.44949	5.4	30	0
2.44949	5.4	30	0
2.44949	5.4	30	0
2.44949	5.4	30	0
2.42536	15.3	30	0
2.42536	15.3	30	0
2.41209	9.9	30	0
2.40535	12.6	30	0
2.35748	46.8	25	0
2.33333	8.1	25	0
2.33333	8.1	25	0
2.33333	8.1	25	0
2.33333	8.1	25	0
2.33333	8.1	25	0
2.32379	13.5	25	0
2.3094	10.8	25	0
2.3094	10.8	25	0
2.3	259.4	25	0
2.29416	17.1	25	0
2.26779	6.3	25	0
2.26779	6.3	25	0
2.26779	6.3	25	0
2.26779	6.3	25	0
2.26779	6.3	25	0
2.26779	6.3	25	0
2.26779	6.3	25	0
2.23607	4.5	25	0
2.23607	4.5	25	0
2.23607	4.5	25	0
2.23607	4.5	25	0
2.23607	4.5	25	0
2.23607	4.5	25	0
2.23607	4.5	25	0
2.23607	4.5	25	0
2.23607	4.5	25	0
2.23607	4.5	25	0
2.2188	11.7	25	0
2.13809	12.6	25	0
2.13809	12.6	10	0
2.12132	7.2	0	0
2.12132	7.2	0	0
2.11058	9.9	0	0
2.04124	5.4	0	0
2.04124	5.4	0	0
2.04124	5.4	0	0
2.04124	5.4	0	0
2.04124	5.4	0	0
2.04124	5.4	0	0
2	3.6	0	0
2	3.6	0	0
2	3.6	0	0
2	3.6	0	0
2	3.6	0	0
2	3.6	0	0
2	3.6	0	0
2	3.6	0	0
2	3.6	0	0
2	3.6	0	0
2	3.6	0	0
2	3.6	0	0
2	3.6	0	0
2	3.6	0	0
2	3.6	0	0
0	257.4	0	0
3.4125	27.9	0	1
3.05085	11.7	0	1
3.02372	6.3	0	1
3	8.1	0	1
2.82843	7.2	0	1
2.75	14.4	0	1
2.74563	23.4	0	1
2.74398	30.6	0	1
2.65165	28.8	0	1
2.64575	6.3	0	1
2.58199	13.5	0	1
2.52982	9	0	1
2.5	3.6	0	1
2.5	3.6	0	1
2.5	3.6	0	1
2.47487	7.2	0	1
2.44949	5.4	0	1
2.44949	5.4	0	1
2.44949	5.4	0	1
2.41209	9.9	0	1
2.33333	8.1	0	1
2.3094	10.8	0	1
2.23607	4.5	0	1
2	3.6	0	1
3.26599	48.6	0	2
3.25847	30.6	0	2
3.02372	56.7	0	2
3	14.4	0	2
2.89747	38.7	0	2
2.84605	9	0	2
2.66789	15.3	0	2
2.66667	8.1	0	2
2.59808	10.8	0	2
2.59808	10.8	0	2
2.41209	9.9	0	2
3.27165	24.3	0	3
3.02372	25.2	0	3
3	22.5	0	3
3	14.4	0	3
2.85774	5.4	0	3
2.85774	5.4	0	3
2.61861	18.9	0	3
2.5	3.6	0	3
2.47487	7.2	0	3
2.40535	12.6	0	3
2.18282	15.3	0	3
3.80132	18	0	4
3.48155	29.7	0	4
3.37762	108	0	4
3.35876	28.8	0	4
3.20713	12.6	0	4
2.44949	5.4	0	4
3.84114	51.3	0	5
3.37526	71.1	0	5
3.35196	141.3	0	5
2.98481	19.8	0	6
2.3094	10.8	0	6
3.2	22.5	0	7
2.9192	20.7	0	7
3.53553	28.8	0	8
3.28571	44.1	0	8
3.05085	11.7	0	9
4.72746	4.8	0	10
3.82971	29.7	0	10
3.81584	59.4	0	10
3.67902	63.9	0	10
3.67423	21.6	0	10
3.66667	32.4	0	10
3.3541	18	0	10
3.71391	26.1	0	11
3.16228	9	0	11
5	3.6	0	12
4.82843	7.2	0	12
4.44949	5.4	0	12
3.20713	12.6	0	12
2.43332	34.2	0	12
2.23607	4.5	0	12
2.26779	6.3	0	13
3.01511	9.9	0	14
2.5	3.6	0	14
3.72678	40.5	0	15
3.5	14.4	0	15
3.36067	45.9	0	15
4.40535	12.6	0	16
3.70328	37.8	0	16
4.9824	17.1	0	17
3.89331	34.2	0	18
3.4641	24.3	0	18
3.27165	24.3	0	18
4.88675	24.3	0	19
3.4	22.5	0	19
4.08248	48.6	0	20
3.849	24.3	0	20
3.65655	24.3	0	20
3.30748	29.7	0	20
3.30748	29.7	0	20
2.92119	27	0.00159378	2
3.53553	45	0.0107131	2
3.32039	36	0.115162	8
2.21359	9	0.18234	0
2.74563	23.4	0.191507	5
2.23607	4.5	0.325873	0
2.44949	5.4	0.423152	0
2.12132	7.2	0.807237	0
3.26085	9.1	0.892893	12
2.58199	13.5	0.969081	0
2.48759	90.9	1	6
3.48155	29.7	1	7
4.06128	74.7	1	8
4.5	90	1	9
3.39683	70.2	1	9
2.3094	10.8	1.084	12
2.35702	16.2	1.19542	2
2.55604	27	1.50333	2
4.37191	39.6	1.56458	6
2.88231	35.1	1.73968	5
2.5	3.6	1.83992	5
3.62441	19.8	1.93309	6
2.90689	18	2	5
3.05085	11.7	2.16685	3
2.92523	71.1	2.22337	0
2.49482	52.2	2.36662	0
2.82843	7.2	2.73245	0
2.25	14.4	2.81506	1
2.32379	13.5	2.8537	0
2.21359	9	2.9128	0
2.23607	4.5	2.95003	0
2.56556	60.3	2.96778	0
2.59272	16.2	3.10062	0
2	3.6	3.30964	0
2.87352	31.5	3.47325	1
3.39419	65.7	3.53121	3
2.33333	8.1	3.77286	0
3.59211	27.9	3.88939	6
2.26779	6.3	4.0778	0
2.44949	5.4	4.22288	0
4.68605	41.4	4.25454	20
2.91043	15.3	4.6355	1
3.16228	36	4.66624	6
2.59272	16.2	5.19069	0
2.33333	8.1	5.2609	0
2.26779	6.3	5.26369	0
4.27239	67.5	5.39487	6
3.48155	29.7	5.4297	5
2.58199	13.5	5.60062	0
4.60555	11.7	5.7215	18
2.44949	5.4	6.02261	0
2.5	3.6	6.06599	0
2.44949	5.4	6.12257	0
3.67423	48.6	6.22534	3
3.30847	166.5	6.25158	4
2.11058	9.9	6.25256	1
2.40535	12.6	6.27788	0
3.75326	82.8	6.38418	5
2.23607	4.5	6.47516	1
2.3094	24.3	6.50008	0
2.84605	9	6.58756	2
2.33333	8.1	6.66981	0
4.02778	133.2	7.26066	8
2.67261	12.6	7.52724	0
2.2981	28.8	7.53098	0
2.81113	36.9	7.85591	1
2.54951	23.4	7.91588	0
3.56887	34.2	7.98754	15
2.67261	12.6	8.01039	1
2.50185	24.3	8.42725	13
2.5	3.6	8.52995	0
2.7136	9.9	8.58011	0
2.35702	16.2	8.70388	12
2.44949	5.4	8.71107	0
3.82971	29.7	8.80436	2
2.7353	173.7	8.94758	1
2.40535	12.6	9.10271	0
2.34521	19.8	9.36638	0
3.27165	24.3	9.38392	5
4.60704	232.2	9.42682	3
3.1334	29.7	9.50939	3
2.9173	42.3	10.485	7
2.77746	37.8	10.5956	0
2.23607	4.5	10.8063	0
2.58199	13.5	11.2667	0
2.54951	23.4	11.449	2
2.794	55.8	11.462	5
3.73198	74.7	11.4821	1
2.68328	4.5	11.5406	0
2.2981	28.8	11.5609	0
2.70449	31.5	11.6698	3
2.5	3.6	11.7701	0
2.58199	13.5	11.9463	1
2.91043	15.3	11.9589	3
3.52821	26.1	12.3972	6
2.91043	15.3	12.8533	0
3.17888	51.3	12.8886	3
2.84019	54	13.0921	1
3.0792	24.3	13.2924	1
2.44949	5.4	13.3401	0
2.68328	18	13.8521	0
3.09839	13.5	14.0993	1
2.04124	5.4	14.209	0
2.26779	6.3	14.2183	0
2.47487	7.2	14.2876	0
2.64575	6.3	14.3305	0
2.68328	4.5	14.3461	0
2	3.6	14.4833	0
2.50185	24.3	14.5267	0
2.33333	8.1	14.6338	0
2.61861	18.9	14.8321	4
3.16228	36	15	4
3.45238	33.3	15.2368	3
2.54951	23.4	15.387	0
2.49615	11.7	15.4242	3
2.5	14.4	15.5082	0
2.23607	4.5	15.5859	0
2.84605	225	15.9559	5
2.67261	12.6	16.1247	1
2.12132	7.2	16.1622	0
3.50076	42.3	16.2685	6
2.84605	36	16.3423	1
2.89076	103.5	16.7055	6
2.71429	44.1	17.0697	2
2.88675	43.2	17.5178	4
2.45967	18	17.7709	0
2.64575	6.3	17.8721	0
3.52821	26.1	17.9051	4
2.26779	6.3	17.9342	0
2.45967	18	18.1298	1
2.93207	60.3	18.149	2
2.34521	19.8	18.2403	0
3.38062	31.5	18.2875	1
3.33333	32.4	18.3777	1
2.12132	7.2	18.5118	0
2.41209	9.9	18.5591	0
2	3.6	18.6142	0
2.33333	8.1	18.6973	2
5	158.4	18.8049	8
3.41121	19.8	19.3241	6
2.32379	13.5	19.3252	1
3.20256	35.1	19.9786	6
3.48155	29.7	20.4235	3
2.90689	18	20.4732	2
2.23607	4.5	21.0508	0
2.44949	5.4	21.2917	0
5	193.5	21.5939	4
2.88675	43.2	22.1273	1
2.5	3.6	22.479	0
3.59066	25.2	22.6228	2
2.68328	4.5	23.248	0
2.23607	4.5	23.487	0
3.58391	81	23.9241	1
2.47487	7.2	24.1063	0
2.41209	9.9	24.3442	0
2.26779	6.3	24.4253	0
2	8.1	24.87	0
2.44949	5.4	25	0
2.44949	5.4	25	0
3.33623	20.7	25.3901	3
2.70449	31.5	26.0863	5
3.15296	15.3	27.0949	3
2.9824	68.4	27.2831	4
3.24968	81.9	27.5078	0
2.52982	9	27.5374	0
2.59808	10.8	27.8168	0
2.52982	9	28.3371	1
2.85774	5.4	28.5079	0
3.27715	65.7	28.6188	5
3.48155	118.8	29.0444	0
2.54951	23.4	29.7428	0
2.59808	10.8	29.8188	2
2.44949	5.4	30	0
2.47487	7.2	30.364	0
2.88675	10.8	30.4109	1
2.5	3.6	32.0474	1
2.50217	20.7	32.1444	0
2.66789	15.3	32.2941	1
2.8	22.5	32.6982	2
2.7735	11.7	33.1192	0
2.26779	6.3	33.1309	1
2.64575	6.3	33.2914	0
2.59808	43.2	33.9829	2
2.7735	11.7	35.244	0
2.61861	18.9	35.358	0
2.95146	81	35.3659	3
3.15682	26.1	35.4695	3
2.84019	13.5	35.7294	1
2.23607	4.5	36.6311	0
2.47487	7.2	36.7404	2
3.55848	77.4	37.529	0
3.1305	18	37.7208	1
2.69195	65.7	38.4423	1
2.60378	53.1	39.627	0
3.32039	36	40	0
2.52982	9	40	0
2.52982	9	40	0
2.52982	9	40	0
2.52982	9	40	0
2.5	223.6	40	0
2.5	223.6	40	0
2.5	203.6	40	0
2.5	203.6	40	0
2.5	183.6	40	0
2.5	183.6	40	0
2.5	173.6	40	0
2.5	123.6	40	0
2.5	103.6	40	0
2.5	103.6	40	0
2.5	103.6	40	0
2.5	3.6	40	0
2.5	3.6	40	0
2.5	3.6	40	0
3.73718	161.1	40.8798	3
2.21359	9	41.2822	0
2.59554	34.2	41.4478	0
2.88675	43.2	41.6287	0
2.87122	73.8	41.7249	0
2.89087	163.8	42.4276	1
2	3.6	42.9076	0
2.12132	7.2	44.1706	0
3.38062	31.5	45	0
2.9192	20.7	45	0
2.77174	56.7	45	0
2.7136	9.9	45	0
2.7136	9.9	45	0
2.7136	9.9	45	0
2.69408	27.9	45	0
2.68328	4.5	45	0
2.68328	4.5	45	0
2.68328	4.5	45	0
2.68328	4.5	45	0
2.68328	4.5	45	0
2.64575	6.3	45	0
2.64575	6.3	45	0
2.64575	6.3	45	0
2.54558	45	45	0
3.15296	15.3	50	0
2.83473	25.2	50	0
2.82843	7.2	50	0
2.66667	8.1	50	0
2.66667	8.1	50	0
2.66667	8.1	50	0
2.66667	8.1	50	0
2.66667	8.1	50	0
2.68328	4.5	50.4016	0
2.6943	24.3	51.0529	1
2.5	14.4	54.3638	0
